# Supplementary material for: Association Between Food Insecurity and Poor Cardiovascular Health Assessed by the Life’s Essential 8 Metric: A Population-Based Study of Korean Adults
Source: Nutrients. 2025 Jun 27;17(13):2148. doi: 10.3390/nu17132148 (PMC12251093; doi:10.3390/nu17132148)
Supplement: Supplementary file 1 [file nutrients-17-02148-s001.zip]

Archive with 1 entries (1 files):
- nutrients-3669303-supplementary.pdf
